# Supplementary material for: {GdIII7} and {GdIII14} Cluster Formation Based on a Rhodamine 6G Ligand with a Magnetocaloric Effect
Source: Molecules. 2024 Jan 12;29(2):389. doi: 10.3390/molecules29020389 (PMC10820868; doi:10.3390/molecules29020389)
Supplement: Supplementary file 1 [file molecules-29-00389-s001.zip]

Archive with 1 entries (1 files):
- molecules-2826122-supplementary.pdf
